# Supplementary material for: Latent periodic process inference from single-cell RNA-seq data
Source: Nat Commun. 2020 Mar 18;11:1441. doi: 10.1038/s41467-020-15295-9 (PMC7080821; doi:10.1038/s41467-020-15295-9)
Supplement: Supplementary file 6 — Source Data [file 41467_2020_15295_MOESM6_ESM.xlsx]

## Sheet: Fig. 2a
cell name	pseudotime	stage
G1_cell1_count	-0.0298545	g0/g1
G1_cell2_count	-0.0968898	g0/g1
G1_cell3_count	0.537688	g0/g1
G1_cell4_count	-0.239065	g0/g1
G1_cell5_count	-0.333472	g0/g1
G1_cell6_count	1.22236	g0/g1
G1_cell7_count	0.0460738	g0/g1
G1_cell8_count	0.195085	g0/g1
G1_cell9_count	-0.417331	g0/g1
G1_cell10_count	1.091	g0/g1
G1_cell11_count	0.538868	g0/g1
G1_cell12_count	-0.286404	g0/g1
G1_cell13_count	1.03778	g0/g1
G1_cell14_count	0.485139	g0/g1
G1_cell15_count	0.733539	g0/g1
G1_cell16_count	-0.993444	g0/g1
G1_cell17_count	1.22377	g0/g1
G1_cell18_count	-0.458695	g0/g1
G1_cell19_count	0.0784059	g0/g1
G1_cell20_count	-0.0419334	g0/g1
G1_cell21_count	1.61165	g0/g1
G1_cell22_count	0.444901	g0/g1
G1_cell23_count	-0.651554	g0/g1
G1_cell24_count	1.75092	g0/g1
G1_cell25_count	0.779046	g0/g1
G1_cell26_count	-0.240561	g0/g1
G1_cell27_count	0.234842	g0/g1
G1_cell28_count	0.170792	g0/g1
G1_cell29_count	0.0824978	g0/g1
G1_cell30_count	-3.99243	g0/g1
G1_cell31_count	-0.14694	g0/g1
G1_cell32_count	0.241951	g0/g1
G1_cell33_count	-0.355064	g0/g1
G1_cell34_count	2.11797	g0/g1
G1_cell35_count	0.165079	g0/g1
G1_cell36_count	0.488945	g0/g1
G1_cell37_count	1.34459	g0/g1
G1_cell38_count	0.594884	g0/g1
G1_cell39_count	-0.601283	g0/g1
G1_cell40_count	0.259523	g0/g1
G1_cell41_count	-0.35642	g0/g1
G1_cell42_count	-2.1366	g0/g1
G1_cell43_count	0.72146	g0/g1
G1_cell44_count	0.250447	g0/g1
G1_cell45_count	0.0903596	g0/g1
G1_cell46_count	-0.558508	g0/g1
G1_cell47_count	-0.0161837	g0/g1
G1_cell48_count	0.291102	g0/g1
G1_cell49_count	-0.102414	g0/g1
G1_cell50_count	-0.360103	g0/g1
G1_cell51_count	-0.131179	g0/g1
G1_cell52_count	-0.0954713	g0/g1
G1_cell53_count	-0.454078	g0/g1
G1_cell54_count	-0.1476	g0/g1
G1_cell55_count	0.0785354	g0/g1
G1_cell56_count	2.52419	g0/g1
G1_cell57_count	0.314936	g0/g1
G1_cell58_count	0.285579	g0/g1
G1_cell59_count	-0.0493014	g0/g1
G1_cell60_count	-0.573162	g0/g1
G1_cell61_count	-0.0867149	g0/g1
G1_cell62_count	0.490619	g0/g1
G1_cell63_count	2.05568	g0/g1
G1_cell64_count	-0.129193	g0/g1
G1_cell65_count	-0.588476	g0/g1
G1_cell66_count	-0.871989	g0/g1
G1_cell67_count	0.528903	g0/g1
G1_cell68_count	1.19568	g0/g1
G1_cell69_count	0.670481	g0/g1
G1_cell70_count	-1.68882	g0/g1
G1_cell71_count	-0.583592	g0/g1
G1_cell72_count	-2.34501	g0/g1
G1_cell73_count	-1.02685	g0/g1
G1_cell74_count	-3.67024	g0/g1
G1_cell75_count	0.922125	g0/g1
G1_cell76_count	0.71562	g0/g1
G1_cell77_count	-1.80998	g0/g1
G1_cell78_count	-0.147565	g0/g1
G1_cell79_count	-0.26624	g0/g1
G1_cell80_count	-2.24715	g0/g1
G1_cell81_count	0.0867413	g0/g1
G1_cell82_count	0.296646	g0/g1
G1_cell83_count	-0.188069	g0/g1
G1_cell84_count	-0.0251139	g0/g1
G1_cell85_count	0.220234	g0/g1
G1_cell86_count	-0.309748	g0/g1
G1_cell87_count	0.870107	g0/g1
G1_cell88_count	2.64007	g0/g1
G1_cell89_count	2.2495	g0/g1
G1_cell90_count	-2.85534	g0/g1
G1_cell91_count	1.86414	g0/g1
G1_cell92_count	0.00456339	g0/g1
G1_cell93_count	0.233912	g0/g1
G1_cell94_count	-1.54994	g0/g1
G1_cell95_count	-1.63716	g0/g1
G1_cell96_count	1.11544	g0/g1
G2M_cell1_count	-1.38967	g2/m
G2M_cell2_count	-2.36141	g2/m
G2M_cell3_count	-2.50264	g2/m
G2M_cell4_count	3.93162	g2/m
G2M_cell5_count	-2.52384	g2/m
G2M_cell6_count	-0.605046	g2/m
G2M_cell7_count	-2.14155	g2/m
G2M_cell8_count	-2.95334	g2/m
G2M_cell9_count	-2.86092	g2/m
G2M_cell10_count	-2.92488	g2/m
G2M_cell11_count	-2.6181	g2/m
G2M_cell12_count	-3.4508	g2/m
G2M_cell13_count	-3.49967	g2/m
G2M_cell14_count	-2.68347	g2/m
G2M_cell15_count	-3.36945	g2/m
G2M_cell16_count	3.93184	g2/m
G2M_cell17_count	-2.90364	g2/m
G2M_cell18_count	-1.58579	g2/m
G2M_cell19_count	-2.80117	g2/m
G2M_cell20_count	-2.76466	g2/m
G2M_cell21_count	-2.94104	g2/m
G2M_cell22_count	-1.18021	g2/m
G2M_cell23_count	-2.43824	g2/m
G2M_cell24_count	-3.9743	g2/m
G2M_cell25_count	-2.63063	g2/m
G2M_cell26_count	-0.898162	g2/m
G2M_cell27_count	-0.978108	g2/m
G2M_cell28_count	-2.78089	g2/m
G2M_cell29_count	-1.62921	g2/m
G2M_cell30_count	-0.745097	g2/m
G2M_cell31_count	-1.17043	g2/m
G2M_cell32_count	-2.66724	g2/m
G2M_cell33_count	-2.02989	g2/m
G2M_cell34_count	-3.16285	g2/m
G2M_cell35_count	-1.23022	g2/m
G2M_cell36_count	-2.42078	g2/m
G2M_cell37_count	-1.74788	g2/m
G2M_cell38_count	3.61533	g2/m
G2M_cell39_count	-1.8746	g2/m
G2M_cell40_count	-2.59231	g2/m
G2M_cell41_count	-2.19541	g2/m
G2M_cell42_count	-1.86109	g2/m
G2M_cell43_count	3.92922	g2/m
G2M_cell44_count	-2.19476	g2/m
G2M_cell45_count	-2.52127	g2/m
G2M_cell46_count	-1.71275	g2/m
G2M_cell47_count	-0.264834	g2/m
G2M_cell48_count	-1.73373	g2/m
G2M_cell49_count	-2.7702	g2/m
G2M_cell50_count	-1.39426	g2/m
G2M_cell51_count	-2.37633	g2/m
G2M_cell52_count	-2.08439	g2/m
G2M_cell53_count	-2.30507	g2/m
G2M_cell54_count	-2.03	g2/m
G2M_cell55_count	2.15957	g2/m
G2M_cell56_count	-2.69775	g2/m
G2M_cell57_count	-2.18763	g2/m
G2M_cell58_count	-1.18399	g2/m
G2M_cell59_count	3.93688	g2/m
G2M_cell60_count	-2.29626	g2/m
G2M_cell61_count	-1.25024	g2/m
G2M_cell62_count	-2.19908	g2/m
G2M_cell63_count	-2.35003	g2/m
G2M_cell64_count	-1.11566	g2/m
G2M_cell65_count	-2.44066	g2/m
G2M_cell66_count	-3.05572	g2/m
G2M_cell67_count	-0.92293	g2/m
G2M_cell68_count	-1.99371	g2/m
G2M_cell69_count	-2.2342	g2/m
G2M_cell70_count	-1.19612	g2/m
G2M_cell71_count	-2.28454	g2/m
G2M_cell72_count	-3.78631	g2/m
G2M_cell73_count	-2.78926	g2/m
G2M_cell74_count	-1.91381	g2/m
G2M_cell75_count	-2.30885	g2/m
G2M_cell76_count	-2.0682	g2/m
G2M_cell77_count	-1.74236	g2/m
G2M_cell78_count	-2.5327	g2/m
G2M_cell79_count	-2.50694	g2/m
G2M_cell80_count	-2.2201	g2/m
G2M_cell81_count	-3.09243	g2/m
G2M_cell82_count	3.92696	g2/m
G2M_cell83_count	-1.932	g2/m
G2M_cell84_count	-2.80632	g2/m
G2M_cell85_count	-1.90673	g2/m
G2M_cell86_count	-1.20134	g2/m
G2M_cell87_count	-2.81609	g2/m
G2M_cell88_count	-2.61168	g2/m
G2M_cell89_count	-2.75828	g2/m
G2M_cell90_count	-1.63925	g2/m
G2M_cell91_count	-2.87315	g2/m
G2M_cell92_count	-2.85119	g2/m
G2M_cell93_count	-3.12376	g2/m
G2M_cell94_count	-2.31658	g2/m
G2M_cell95_count	-1.85946	g2/m
G2M_cell96_count	2.3921	g2/m
S_cell1_count	2.71792	s
S_cell2_count	2.77617	s
S_cell3_count	1.7544	s
S_cell4_count	2.58759	s
S_cell5_count	2.71844	s
S_cell6_count	2.35559	s
S_cell7_count	2.22937	s
S_cell8_count	2.34535	s
S_cell9_count	-2.89799	s
S_cell10_count	2.25267	s
S_cell11_count	2.41959	s
S_cell12_count	-3.32196	s
S_cell13_count	2.51642	s
S_cell14_count	1.02246	s
S_cell15_count	-3.58852	s
S_cell16_count	2.16169	s
S_cell17_count	1.8806	s
S_cell18_count	2.7182	s
S_cell19_count	-3.9993	s
S_cell20_count	2.85037	s
S_cell21_count	2.61782	s
S_cell22_count	-3.20379	s
S_cell23_count	2.51902	s
S_cell24_count	-3.93581	s
S_cell25_count	1.70476	s
S_cell26_count	1.9697	s
S_cell27_count	-3.31465	s
S_cell28_count	2.29711	s
S_cell29_count	-3.77233	s
S_cell30_count	0.321746	s
S_cell31_count	2.71823	s
S_cell32_count	1.90742	s
S_cell33_count	-2.25819	s
S_cell34_count	1.55009	s
S_cell35_count	2.17628	s
S_cell36_count	-0.998848	s
S_cell37_count	2.76465	s
S_cell38_count	2.95012	s
S_cell39_count	2.41682	s
S_cell40_count	1.89679	s
S_cell41_count	-2.42021	s
S_cell42_count	1.78767	s
S_cell43_count	-3.71393	s
S_cell44_count	2.71816	s
S_cell45_count	2.71333	s
S_cell46_count	0.705642	s
S_cell47_count	1.82508	s
S_cell48_count	2.77087	s
S_cell49_count	2.34844	s
S_cell50_count	2.24444	s
S_cell51_count	2.14312	s
S_cell52_count	1.68357	s
S_cell53_count	1.62653	s
S_cell54_count	-3.27958	s
S_cell55_count	2.19292	s
S_cell56_count	1.95964	s
S_cell57_count	1.75599	s
S_cell58_count	2.71818	s
S_cell59_count	1.71897	s
S_cell60_count	1.73175	s
S_cell61_count	2.02716	s
S_cell62_count	1.95861	s
S_cell63_count	2.51762	s
S_cell64_count	2.69182	s
S_cell65_count	1.73372	s
S_cell66_count	2.06739	s
S_cell67_count	2.99593	s
S_cell68_count	2.09107	s
S_cell69_count	2.63033	s
S_cell70_count	2.47132	s
S_cell71_count	2.7181	s
S_cell72_count	1.75131	s
S_cell73_count	-3.36402	s
S_cell74_count	0.475238	s
S_cell75_count	2.64866	s
S_cell76_count	-2.18132	s
S_cell77_count	2.33659	s
S_cell78_count	-0.440536	s
S_cell79_count	-3.91595	s
S_cell80_count	2.29913	s
S_cell81_count	-0.699695	s
S_cell82_count	1.98003	s
S_cell83_count	-3.30952	s
S_cell84_count	2.71815	s
S_cell85_count	1.32104	s
S_cell86_count	2.49765	s
S_cell87_count	-1.83413	s
S_cell88_count	-1.21056	s
S_cell89_count	2.18402	s
S_cell90_count	-0.28852	s
S_cell91_count	2.21855	s
S_cell92_count	-3.56954	s
S_cell93_count	2.86421	s
S_cell94_count	-0.174892	s
S_cell95_count	-0.869456	s
S_cell96_count	-0.538834	s

## Sheet: Fig. 2b
	mESC	PC3	MB	H9
Cyclum	0.806	0.809	0.772	0.652
Slalom	0.639	0.548	0.444	0.467
Cyclone	0.625	#N/A	#N/A	#N/A
reCAT	0.649	0.695	0.591	0.617
CYCLOPS	0.705	0.443	0.395	0.515
Oscope	0.611	0.504	0.401	0.458
PC1	0.559	0.488	0.482	0.489
PC2	0.625	0.46	0.439	0.581

## Sheet: Fig. 2c
cells	method	score
16	Cyclum	0.8125
16	Cyclum	0.895833
16	Cyclum	0.6875
16	Cyclum	0.75
16	Cyclum	0.729167
16	Cyclum	0.708333
16	Cyclum	0.791667
16	Cyclum	0.791667
16	Cyclum	0.625
16	Cyclum	0.625
32	Cyclum	0.604167
32	Cyclum	0.71875
32	Cyclum	0.729167
32	Cyclum	0.625
32	Cyclum	0.708333
32	Cyclum	0.677083
32	Cyclum	0.75
32	Cyclum	0.729167
32	Cyclum	0.697917
32	Cyclum	0.614583
48	Cyclum	0.694444
48	Cyclum	0.680556
48	Cyclum	0.729167
48	Cyclum	0.673611
48	Cyclum	0.743056
48	Cyclum	0.743056
48	Cyclum	0.6875
48	Cyclum	0.715278
48	Cyclum	0.805556
48	Cyclum	0.680556
64	Cyclum	0.729167
64	Cyclum	0.75
64	Cyclum	0.682292
64	Cyclum	0.697917
64	Cyclum	0.692708
64	Cyclum	0.677083
64	Cyclum	0.755208
64	Cyclum	0.598958
64	Cyclum	0.770833
64	Cyclum	0.661458
80	Cyclum	0.754167
80	Cyclum	0.7375
80	Cyclum	0.741667
80	Cyclum	0.716667
80	Cyclum	0.716667
80	Cyclum	0.7
80	Cyclum	0.7125
80	Cyclum	0.704167
80	Cyclum	0.716667
80	Cyclum	0.716667
96	Cyclum	0.708333
96	Cyclum	0.711806
96	Cyclum	0.704861
96	Cyclum	0.6875
96	Cyclum	0.715278
96	Cyclum	0.697917
96	Cyclum	0.704861
96	Cyclum	0.708333
96	Cyclum	0.694444
96	Cyclum	0.708333
16	reCAT	0.583333
16	reCAT	0.541667
16	reCAT	0.6875
16	reCAT	0.541667
16	reCAT	0.5
16	reCAT	0.6875
16	reCAT	0.729167
16	reCAT	0.583333
16	reCAT	0.604167
16	reCAT	0.604167
32	reCAT	0.666667
32	reCAT	0.583333
32	reCAT	0.53125
32	reCAT	0.645833
32	reCAT	0.604167
32	reCAT	0.666667
32	reCAT	0.6875
32	reCAT	0.71875
32	reCAT	0.614583
32	reCAT	0.572917
48	reCAT	0.604167
48	reCAT	0.576389
48	reCAT	0.618056
48	reCAT	0.493056
48	reCAT	0.576389
48	reCAT	0.534722
48	reCAT	0.576389
48	reCAT	0.625
48	reCAT	0.534722
48	reCAT	0.645833
64	reCAT	0.59375
64	reCAT	0.65625
64	reCAT	0.588542
64	reCAT	0.635417
64	reCAT	0.46875
64	reCAT	0.604167
64	reCAT	0.630208
64	reCAT	0.6875
64	reCAT	0.640625
64	reCAT	0.630208
80	reCAT	0.641667
80	reCAT	0.616667
80	reCAT	0.595833
80	reCAT	0.65
80	reCAT	0.6125
80	reCAT	0.6125
80	reCAT	0.629167
80	reCAT	0.6125
80	reCAT	0.620833
80	reCAT	0.595833
96	reCAT	0.649306
96	reCAT	0.659722
96	reCAT	0.659722
96	reCAT	0.65625
96	reCAT	0.659722
96	reCAT	0.666667
96	reCAT	0.666667
96	reCAT	0.645833
96	reCAT	0.666667
96	reCAT	0.659722

## Sheet: Fig. 2d
genes	method	score		* NA denotes unsuccessful run
100	Cyclum	0.520833
100	Cyclum	0.465278
100	Cyclum	0.510417
100	Cyclum	0.565972
100	Cyclum	0.5
100	Cyclum	0.486111
100	Cyclum	0.545139
100	Cyclum	0.541667
100	Cyclum	0.510417
100	Cyclum	0.520833
200	Cyclum	0.489583
200	Cyclum	0.545139
200	Cyclum	0.552083
200	Cyclum	0.548611
200	Cyclum	0.513889
200	Cyclum	0.611111
200	Cyclum	0.659722
200	Cyclum	0.5
200	Cyclum	0.486111
200	Cyclum	0.545139
500	Cyclum	0.673611
500	Cyclum	0.5625
500	Cyclum	0.642361
500	Cyclum	0.607639
500	Cyclum	0.579861
500	Cyclum	0.597222
500	Cyclum	0.659722
500	Cyclum	0.517361
500	Cyclum	0.586806
500	Cyclum	0.5625
1000	Cyclum	0.604167
1000	Cyclum	0.690972
1000	Cyclum	0.590278
1000	Cyclum	0.673611
1000	Cyclum	0.663194
1000	Cyclum	0.680556
1000	Cyclum	0.6875
1000	Cyclum	0.604167
1000	Cyclum	0.621528
1000	Cyclum	0.673611
2000	Cyclum	0.715278
2000	Cyclum	0.704861
2000	Cyclum	0.704861
2000	Cyclum	0.690972
2000	Cyclum	0.597222
2000	Cyclum	0.6875
2000	Cyclum	0.701389
2000	Cyclum	0.725694
2000	Cyclum	0.697917
2000	Cyclum	0.677083
5000	Cyclum	0.711806
5000	Cyclum	0.65625
5000	Cyclum	0.690972
5000	Cyclum	0.642361
5000	Cyclum	0.684028
5000	Cyclum	0.743056
5000	Cyclum	0.746528
5000	Cyclum	0.715278
5000	Cyclum	0.746528
5000	Cyclum	0.694444
10000	Cyclum	0.694444
10000	Cyclum	0.673611
10000	Cyclum	0.711806
10000	Cyclum	0.684028
10000	Cyclum	0.736111
10000	Cyclum	0.704861
10000	Cyclum	0.697917
10000	Cyclum	0.725694
10000	Cyclum	0.71875
10000	Cyclum	0.697917
20000	Cyclum	0.722222
20000	Cyclum	0.71875
20000	Cyclum	0.743056
20000	Cyclum	0.652778
20000	Cyclum	0.704861
20000	Cyclum	0.715278
20000	Cyclum	0.680556
20000	Cyclum	0.704861
20000	Cyclum	0.736111
20000	Cyclum	0.736111
38293	Cyclum	0.708333
38293	Cyclum	0.711806
38293	Cyclum	0.704861
38293	Cyclum	0.6875
38293	Cyclum	0.715278
38293	Cyclum	0.697917
38293	Cyclum	0.704861
38293	Cyclum	0.708333
38293	Cyclum	0.694444
38293	Cyclum	0.708333
100	reCAT	NA
100	reCAT	NA
100	reCAT	NA
100	reCAT	NA
100	reCAT	NA
100	reCAT	NA
100	reCAT	NA
100	reCAT	NA
100	reCAT	NA
100	reCAT	NA
100	reCAT	NA
100	reCAT	NA
100	reCAT	NA
100	reCAT	NA
100	reCAT	NA
100	reCAT	NA
100	reCAT	NA
100	reCAT	NA
100	reCAT	NA
100	reCAT	NA
100	reCAT	NA
100	reCAT	NA
100	reCAT	NA
100	reCAT	NA
100	reCAT	NA
100	reCAT	NA
100	reCAT	NA
100	reCAT	NA
100	reCAT	NA
100	reCAT	NA
200	reCAT	NA
200	reCAT	NA
200	reCAT	NA
200	reCAT	NA
200	reCAT	NA
200	reCAT	NA
200	reCAT	NA
200	reCAT	NA
200	reCAT	NA
200	reCAT	NA
200	reCAT	NA
200	reCAT	NA
200	reCAT	NA
200	reCAT	NA
200	reCAT	NA
200	reCAT	NA
200	reCAT	NA
200	reCAT	NA
200	reCAT	NA
200	reCAT	NA
200	reCAT	NA
200	reCAT	NA
200	reCAT	NA
200	reCAT	NA
200	reCAT	NA
200	reCAT	NA
200	reCAT	NA
200	reCAT	NA
200	reCAT	NA
200	reCAT	NA
500	reCAT	NA
500	reCAT	NA
500	reCAT	NA
500	reCAT	NA
500	reCAT	NA
500	reCAT	NA
500	reCAT	NA
500	reCAT	NA
500	reCAT	NA
500	reCAT	NA
500	reCAT	NA
500	reCAT	NA
500	reCAT	NA
500	reCAT	NA
500	reCAT	NA
500	reCAT	NA
500	reCAT	NA
500	reCAT	NA
500	reCAT	NA
500	reCAT	NA
500	reCAT	NA
500	reCAT	NA
500	reCAT	NA
500	reCAT	NA
500	reCAT	NA
500	reCAT	NA
500	reCAT	NA
500	reCAT	NA
500	reCAT	NA
500	reCAT	NA
1000	reCAT	NA
1000	reCAT	NA
1000	reCAT	NA
1000	reCAT	NA
1000	reCAT	NA
1000	reCAT	NA
1000	reCAT	NA
1000	reCAT	NA
1000	reCAT	NA
1000	reCAT	NA
1000	reCAT	NA
1000	reCAT	NA
1000	reCAT	NA
1000	reCAT	NA
1000	reCAT	NA
1000	reCAT	NA
1000	reCAT	NA
1000	reCAT	NA
1000	reCAT	NA
1000	reCAT	NA
1000	reCAT	NA
1000	reCAT	NA
1000	reCAT	NA
1000	reCAT	NA
1000	reCAT	NA
1000	reCAT	NA
1000	reCAT	NA
1000	reCAT	NA
1000	reCAT	NA
1000	reCAT	NA
2000	reCAT	NA
2000	reCAT	NA
2000	reCAT	NA
2000	reCAT	NA
2000	reCAT	NA
2000	reCAT	NA
2000	reCAT	NA
2000	reCAT	NA
2000	reCAT	NA
2000	reCAT	NA
2000	reCAT	NA
2000	reCAT	NA
2000	reCAT	NA
2000	reCAT	NA
2000	reCAT	NA
2000	reCAT	NA
2000	reCAT	NA
2000	reCAT	NA
2000	reCAT	NA
2000	reCAT	NA
2000	reCAT	NA
2000	reCAT	NA
2000	reCAT	NA
2000	reCAT	NA
2000	reCAT	NA
2000	reCAT	NA
2000	reCAT	NA
2000	reCAT	NA
2000	reCAT	NA
2000	reCAT	NA
5000	reCAT	NA
5000	reCAT	NA
5000	reCAT	NA
5000	reCAT	NA
5000	reCAT	NA
5000	reCAT	NA
5000	reCAT	0.472222
5000	reCAT	NA
5000	reCAT	NA
5000	reCAT	NA
5000	reCAT	NA
5000	reCAT	NA
5000	reCAT	NA
5000	reCAT	NA
5000	reCAT	NA
5000	reCAT	NA
5000	reCAT	NA
5000	reCAT	NA
5000	reCAT	NA
5000	reCAT	0.440972
5000	reCAT	NA
5000	reCAT	NA
5000	reCAT	NA
5000	reCAT	NA
5000	reCAT	NA
5000	reCAT	NA
5000	reCAT	NA
5000	reCAT	NA
5000	reCAT	NA
5000	reCAT	NA
10000	reCAT	NA
10000	reCAT	NA
10000	reCAT	NA
10000	reCAT	0.434028
10000	reCAT	NA
10000	reCAT	0.503472
10000	reCAT	0.5
10000	reCAT	NA
10000	reCAT	NA
10000	reCAT	NA
10000	reCAT	NA
10000	reCAT	NA
10000	reCAT	NA
10000	reCAT	NA
10000	reCAT	NA
10000	reCAT	NA
10000	reCAT	NA
10000	reCAT	NA
10000	reCAT	NA
10000	reCAT	0.447917
10000	reCAT	NA
10000	reCAT	NA
10000	reCAT	NA
10000	reCAT	NA
10000	reCAT	NA
10000	reCAT	0.510417
10000	reCAT	NA
10000	reCAT	NA
10000	reCAT	0.465278
10000	reCAT	0.461806
20000	reCAT	0.440972
20000	reCAT	0.496528
20000	reCAT	NA
20000	reCAT	NA
20000	reCAT	0.454861
20000	reCAT	0.440972
20000	reCAT	0.472222
20000	reCAT	NA
20000	reCAT	NA
20000	reCAT	0.472222
20000	reCAT	NA
20000	reCAT	NA
20000	reCAT	0.527778
20000	reCAT	NA
20000	reCAT	NA
20000	reCAT	NA
20000	reCAT	NA
20000	reCAT	0.489583
20000	reCAT	0.513889
20000	reCAT	0.53125
20000	reCAT	0.475694
20000	reCAT	0.465278
20000	reCAT	NA
20000	reCAT	NA
20000	reCAT	NA
20000	reCAT	0.510417
20000	reCAT	0.444444
20000	reCAT	NA
20000	reCAT	0.493056
20000	reCAT	0.451389
38293	reCAT	0.614583
38293	reCAT	0.621528
38293	reCAT	0.607639
38293	reCAT	0.631944
38293	reCAT	0.631944
38293	reCAT	0.621528
38293	reCAT	0.635417
38293	reCAT	0.663194
38293	reCAT	0.618056

## Sheet: Fig. 3a
t.SNE.1	t.SNE.2	Cell.cycle.stage	Subclone
9.20862	-1.42711	g0/g1	perturbed
10.5502	0.489873	g0/g1	intact
8.97971	1.48402	g0/g1	intact
11.9192	-2.75115	g0/g1	perturbed
13.0369	-2.27815	g0/g1	intact
3.10823	-3.77077	g0/g1	perturbed
7.43517	-0.657172	g0/g1	perturbed
5.16558	0.902666	g0/g1	intact
5.18083	0.894387	g0/g1	intact
0.536026	-3.87055	g0/g1	intact
4.59791	-3.01604	g0/g1	intact
9.14749	-1.35438	g0/g1	perturbed
1.86479	0.0807155	g0/g1	perturbed
7.43502	-6.16763	g0/g1	intact
2.167	-1.28362	g0/g1	perturbed
2.24033	-1.32787	g0/g1	perturbed
5.95875	-6.64645	g0/g1	intact
10.2326	-2.50956	g0/g1	perturbed
10.2011	2.06953	g0/g1	intact
10.0575	0.361264	g0/g1	intact
1.14377	2.24562	g0/g1	perturbed
0.981871	-0.680277	g0/g1	perturbed
-7.00359	-1.77525	g0/g1	intact
-10.6381	0.276845	g0/g1	perturbed
1.13908	0.0898147	g0/g1	perturbed
-1.66024	-0.44247	g0/g1	intact
4.02611	-2.70617	g0/g1	perturbed
12.2422	0.541821	g0/g1	intact
12.4292	-0.276867	g0/g1	perturbed
0.613039	0.72512	g0/g1	perturbed
12.9955	-1.91241	g0/g1	intact
-11.4794	-2.71318	g0/g1	perturbed
10.5502	-3.04038	g0/g1	perturbed
-5.14982	13.6111	g0/g1	intact
10.9096	-3.88656	g0/g1	perturbed
-10.974	0.384429	g0/g1	intact
-7.13314	1.81909	g0/g1	intact
10.8041	3.71474	g0/g1	intact
9.3665	-4.14473	g0/g1	perturbed
14.3827	-0.379413	g0/g1	intact
6.68084	-0.139532	g0/g1	perturbed
-9.73778	0.0638954	g0/g1	perturbed
1.08774	-1.69639	g0/g1	perturbed
7.78635	0.0387426	g0/g1	perturbed
8.58615	-0.65986	g0/g1	perturbed
10.0506	-2.8595	g0/g1	perturbed
9.95066	-0.0148772	g0/g1	intact
13.3111	1.00843	g0/g1	intact
6.94429	1.46151	g0/g1	intact
12.9311	-0.738222	g0/g1	perturbed
8.88726	6.19258	g0/g1	perturbed
10.7548	-0.219125	g0/g1	intact
11.4874	-1.61296	g0/g1	intact
11.6112	2.16342	g0/g1	perturbed
11.095	0.789834	g0/g1	intact
-5.62191	0.644387	g0/g1	intact
13.7634	2.84194	g0/g1	intact
10.8068	-1.598	g0/g1	perturbed
10.3072	-5.42814	g0/g1	intact
4.04581	-0.989349	g0/g1	perturbed
11.5118	0.417183	g0/g1	intact
-12.4974	1.89458	g0/g1	intact
-7.57712	1.39944	g0/g1	intact
9.78214	1.08549	g0/g1	intact
10.3545	-1.78613	g0/g1	perturbed
-4.20669	0.489493	g0/g1	intact
7.96315	-7.14361	g0/g1	intact
-15.211	-1.57214	g0/g1	intact
-15.2183	-1.57585	g0/g1	intact
1.73596	-1.89283	g0/g1	perturbed
11.1157	-2.24939	g0/g1	perturbed
-9.06106	1.31532	g0/g1	intact
3.9045	-0.624691	g0/g1	perturbed
-12.031	8.32729	g0/g1	perturbed
-12.8656	1.91443	g0/g1	intact
7.09778	-6.23886	g0/g1	perturbed
-7.16606	-3.82435	g0/g1	perturbed
8.51259	-1.57826	g0/g1	perturbed
7.26589	-1.27347	g0/g1	perturbed
-9.54942	-2.66156	g0/g1	perturbed
6.22514	-0.45117	g0/g1	perturbed
9.12597	2.04146	g0/g1	intact
3.15148	-0.541141	g0/g1	perturbed
8.02523	-0.874966	g0/g1	perturbed
8.60485	4.03069	g0/g1	perturbed
6.32285	0.982853	g0/g1	intact
2.79452	0.965016	g0/g1	perturbed
-8.11529	12.6026	g0/g1	perturbed
-2.78583	-0.233059	g0/g1	intact
-11.5177	5.61773	g0/g1	perturbed
7.18995	-1.49483	g0/g1	perturbed
3.176	-2.74804	g0/g1	perturbed
-8.51727	-2.36286	g0/g1	perturbed
-8.14162	-2.27917	g0/g1	intact
-11.1822	3.40614	g0/g1	perturbed
14.198	-5.74662	s	perturbed
-2.57663	-5.09224	s	intact
-1.66214	-6.20251	s	intact
14.6136	-3.53139	s	intact
0.25288	-8.01318	s	intact
15.4817	-5.21137	s	perturbed
-8.81092	-4.61487	s	intact
1.90367	-7.54632	s	perturbed
-4.01773	-1.1893	s	intact
-1.01371	-7.2028	s	intact
-2.49826	-3.78896	s	intact
0.737137	-9.00705	s	perturbed
-3.63302	-10.1915	s	perturbed
-4.90835	-3.97648	s	intact
-3.51638	-9.76871	s	perturbed
16.5578	-2.11648	s	perturbed
-5.16268	-9.20344	s	perturbed
-7.513	-6.65437	s	perturbed
0.263055	-7.43218	s	intact
-6.87329	-5.10796	s	intact
2.16178	4.66833	s	intact
14.1798	-3.0864	s	perturbed
-9.769	-6.21448	s	perturbed
-5.47566	10.7505	s	perturbed
-2.75991	-4.58774	s	intact
14.9763	-3.47978	s	intact
12.6608	4.67596	s	intact
-4.56826	-7.22785	s	perturbed
-7.77249	-10.6797	s	intact
14.5413	-2.5574	s	intact
15.8894	-4.19393	s	intact
-0.901591	4.12858	s	intact
-5.21138	-5.28924	s	perturbed
-2.05968	-11.2554	s	perturbed
-5.22088	-0.895868	s	intact
-3.84131	-2.39058	s	intact
-3.47268	-4.6023	s	intact
-1.95934	-2.08053	s	intact
0.273663	-5.46397	s	perturbed
-2.50896	-2.55267	s	intact
-3.83169	-6.67625	s	perturbed
-5.03379	-7.87149	s	perturbed
-4.37873	-2.3116	s	intact
-7.94163	-6.64541	s	perturbed
2.83356	9.72501	s	perturbed
5.33222	5.84911	s	perturbed
7.63853	-3.03272	s	perturbed
-6.24523	-1.90506	s	intact
0.169219	12.5548	s	perturbed
-0.573355	-3.06628	s	perturbed
-3.18598	-7.35261	s	perturbed
-2.46048	-2.94539	s	intact
-7.46548	-8.11554	s	perturbed
-3.69522	-3.1369	s	intact
-3.94109	-11.3049	s	perturbed
-2.53897	-8.63274	s	perturbed
-2.81862	-4.9949	s	intact
3.94684	0.481742	s	perturbed
7.57289	-3.8037	s	perturbed
0.505564	-10.9115	s	perturbed
2.07578	4.54554	s	intact
-5.72292	-3.45991	s	intact
-6.07948	-7.47047	s	perturbed
13.3789	-4.25156	s	intact
-3.8607	-7.06043	s	perturbed
-1.12831	-9.69796	s	intact
14.3529	-5.00176	s	perturbed
-3.77778	-4.76441	s	intact
-3.07941	-3.71061	s	intact
13.8033	-3.68222	s	intact
-8.50542	-7.48143	s	perturbed
-5.97902	-12.9218	s	intact
1.2143	-7.24072	s	intact
-6.27876	-5.57974	s	perturbed
-2.37741	-1.08717	s	intact
-4.00891	-3.55792	s	intact
6.09697	-4.53587	s	intact
-2.07775	-5.12116	s	intact
-2.16651	-5.9388	s	intact
-5.84039	-6.49575	s	perturbed
-1.12701	-7.82237	s	intact
15.1551	-2.54472	s	intact
-4.00659	-2.92072	s	intact
-0.8145	4.07449	s	intact
-8.90817	-5.50049	s	intact
3.95497	2.68502	s	intact
-2.08595	-9.32753	s	perturbed
-3.60545	-6.76233	s	perturbed
-2.61774	1.11692	s	intact
-4.62534	-6.36533	s	perturbed
-3.52129	-8.20471	s	perturbed
-3.68164	-7.18014	s	perturbed
-4.49909	-8.87934	s	perturbed
-1.68742	-4.92415	s	intact
-0.963114	-4.77905	s	intact
-9.84059	2.90957	s	intact
-3.42729	5.09972	g2/m	intact
-7.16342	6.97361	g2/m	perturbed
-0.451158	5.81632	g2/m	intact
-6.93524	7.4086	g2/m	perturbed
-7.98671	8.44911	g2/m	perturbed
-8.5664	5.40804	g2/m	intact
-3.02753	3.93121	g2/m	intact
3.93442	-10.2944	g2/m	intact
-8.3469	7.60998	g2/m	perturbed
-5.71039	8.71163	g2/m	perturbed
-9.35581	5.91929	g2/m	intact
-9.49572	8.59648	g2/m	perturbed
-3.23557	5.48832	g2/m	intact
-7.64817	9.02906	g2/m	perturbed
-9.637	4.68019	g2/m	intact
-7.8411	12.1074	g2/m	perturbed
-3.27871	5.81841	g2/m	intact
-2.93359	6.54543	g2/m	intact
-4.60105	8.06105	g2/m	perturbed
0.0836604	7.7903	g2/m	intact
-4.28133	5.6408	g2/m	intact
-9.89337	8.3194	g2/m	perturbed
-1.75115	8.80718	g2/m	perturbed
-3.96035	4.60916	g2/m	intact
-6.10719	7.77776	g2/m	perturbed
-4.10032	5.5205	g2/m	intact
6.52037	3.6052	g2/m	intact
-5.61033	4.8515	g2/m	intact
-4.46779	3.90886	g2/m	intact
12.6716	-5.47537	g2/m	intact
-5.54004	7.72499	g2/m	perturbed
-0.760679	1.96972	g2/m	perturbed
-3.12359	8.63456	g2/m	perturbed
-3.8841	8.04895	g2/m	perturbed
-6.75927	11.3404	g2/m	perturbed
-5.89111	5.14267	g2/m	intact
-4.42298	3.50335	g2/m	intact
-5.1237	4.02773	g2/m	intact
-3.97809	9.87001	g2/m	perturbed
-3.2029	3.19301	g2/m	intact
6.43393	3.60533	g2/m	intact
-2.41953	8.79346	g2/m	perturbed
-2.51603	10.1735	g2/m	perturbed
-4.76485	11.7475	g2/m	perturbed
-5.37217	5.50037	g2/m	intact
-5.32127	2.77009	g2/m	intact
-5.48089	10.1712	g2/m	perturbed
-4.94075	4.31051	g2/m	intact
-4.17237	9.12693	g2/m	perturbed
-6.10482	7.10436	g2/m	perturbed
-7.58469	9.96608	g2/m	perturbed
-6.5612	7.02017	g2/m	perturbed
-7.14388	4.61829	g2/m	intact
-5.91156	3.396	g2/m	intact
-7.29169	5.1888	g2/m	intact
2.28841	7.29024	g2/m	intact
-5.38454	7.15779	g2/m	perturbed
-2.45506	11.0012	g2/m	perturbed
-6.6826	3.33569	g2/m	intact
-9.05698	7.52521	g2/m	perturbed
-4.53894	2.33784	g2/m	intact
-7.16221	8.5507	g2/m	perturbed
-10.8692	11.3122	g2/m	intact
-9.05514	10.1928	g2/m	perturbed
-0.2962	12.5755	g2/m	perturbed
-4.89776	8.34211	g2/m	perturbed
13.0131	-4.97295	g2/m	intact
-1.65907	6.74946	g2/m	intact
-8.07199	-6.54459	g2/m	perturbed
-8.09862	3.89789	g2/m	intact
-7.24508	-1.1229	g2/m	intact
-6.33767	9.26891	g2/m	perturbed
-6.6293	7.95489	g2/m	perturbed
14.1971	-9.05844	g2/m	perturbed
-8.25706	5.19021	g2/m	intact
-1.7999	5.77923	g2/m	intact
0.0797442	9.87628	g2/m	perturbed
-10.7573	5.77499	g2/m	perturbed
-0.900786	1.95952	g2/m	perturbed
14.114	-9.14803	g2/m	perturbed
-9.17995	4.91544	g2/m	intact
14.1954	-9.19024	g2/m	perturbed
-8.23454	3.86033	g2/m	intact
-2.30209	5.02094	g2/m	intact
-3.25821	4.40639	g2/m	intact
13.3701	-9.10254	g2/m	perturbed
14.5019	-9.53172	g2/m	intact
14.261	-9.30475	g2/m	perturbed

## Sheet: Fig. 3b
t.SNE.1	t.SNE.2	Cell.cycle.stage	Subclone
1.50965	-1.17672	g0/g1	perturbed
-1.35295	1.42746	g0/g1	intact
-1.22579	2.00484	g0/g1	intact
-0.965771	-2.74511	g0/g1	perturbed
-0.0454123	0.525092	g0/g1	intact
8.34602	-7.09686	g0/g1	perturbed
2.68173	-0.470448	g0/g1	perturbed
1.82356	6.86358	g0/g1	intact
2.54975	6.60932	g0/g1	intact
-3.8428	6.18768	g0/g1	intact
5.97696	-9.2788	g0/g1	intact
1.65672	-0.944165	g0/g1	perturbed
4.10636	-1.74418	g0/g1	perturbed
-11.2915	0.93755	g0/g1	intact
7.33344	-1.88479	g0/g1	perturbed
7.5458	-1.7324	g0/g1	perturbed
-11.5258	1.5011	g0/g1	intact
4.16733	-4.39514	g0/g1	perturbed
-4.87913	2.54625	g0/g1	intact
-4.10698	1.52366	g0/g1	intact
6.23052	-4.6123	g0/g1	perturbed
12.5089	0.617429	g0/g1	perturbed
1.85097	9.08602	g0/g1	intact
11.5662	-2.78055	g0/g1	perturbed
6.11166	-3.19857	g0/g1	perturbed
-0.796793	9.11095	g0/g1	intact
5.71066	-8.57412	g0/g1	perturbed
-0.947286	-0.39596	g0/g1	intact
-0.819954	-0.674993	g0/g1	perturbed
6.10097	-4.00128	g0/g1	perturbed
-2.67025	-0.738658	g0/g1	intact
7.55482	-4.16901	g0/g1	perturbed
2.90209	-4.42378	g0/g1	perturbed
-1.83193	6.30507	g0/g1	intact
-11.8469	-5.76403	g0/g1	perturbed
12.4186	-2.47906	g0/g1	intact
-6.22667	5.07479	g0/g1	intact
-11.8452	-0.187512	g0/g1	intact
7.84886	7.47439	g0/g1	perturbed
-2.91288	-9.20364	g0/g1	intact
3.9013	-0.0428233	g0/g1	perturbed
6.35436	-2.83013	g0/g1	perturbed
7.73426	-2.86828	g0/g1	perturbed
4.14015	-0.824361	g0/g1	perturbed
2.03712	-0.0949074	g0/g1	perturbed
3.62864	-4.62717	g0/g1	perturbed
-3.00036	1.34306	g0/g1	intact
-7.72099	6.65211	g0/g1	intact
3.21457	6.62952	g0/g1	intact
-0.837588	-1.36732	g0/g1	perturbed
3.50106	-10.3131	g0/g1	perturbed
-3.62541	-0.0261689	g0/g1	intact
-3.8016	0.651257	g0/g1	intact
8.14643	5.72328	g0/g1	perturbed
-1.51722	0.833583	g0/g1	intact
-7.79201	4.80164	g0/g1	intact
-9.69882	5.377	g0/g1	intact
2.62578	-5.57501	g0/g1	perturbed
-5.07876	-9.7875	g0/g1	intact
4.71118	-3.87013	g0/g1	perturbed
-1.4828	0.630387	g0/g1	intact
3.43738	6.83917	g0/g1	intact
-5.9406	5.61475	g0/g1	intact
-10.4215	0.846323	g0/g1	intact
3.91847	-3.26556	g0/g1	perturbed
-2.5394	8.90045	g0/g1	intact
-9.32195	8.00923	g0/g1	intact
0.970618	1.78335	g0/g1	intact
0.963679	1.77997	g0/g1	intact
7.89195	-2.29757	g0/g1	perturbed
3.6206	-2.94294	g0/g1	perturbed
-0.5839	3.59794	g0/g1	intact
4.35173	-2.65371	g0/g1	perturbed
1.81557	-4.20202	g0/g1	perturbed
3.83819	6.99082	g0/g1	intact
-11.6247	3.36463	g0/g1	perturbed
10.5475	-0.744054	g0/g1	perturbed
4.40194	1.75015	g0/g1	perturbed
3.591	-1.66754	g0/g1	perturbed
6.38112	-6.32925	g0/g1	perturbed
3.33224	0.793445	g0/g1	perturbed
-10.8367	3.48021	g0/g1	intact
7.20015	0.431623	g0/g1	perturbed
2.53775	-0.916103	g0/g1	perturbed
11.2386	-0.711187	g0/g1	perturbed
1.90054	7.4364	g0/g1	intact
2.8817	1.03025	g0/g1	perturbed
6.35485	11.5468	g0/g1	perturbed
-2.15951	9.57517	g0/g1	intact
-8.62494	-6.80312	g0/g1	perturbed
1.35725	-3.1646	g0/g1	perturbed
7.18945	-6.14878	g0/g1	perturbed
10.8278	7.35705	g0/g1	perturbed
10.792	7.38282	g0/g1	intact
5.82426	-1.93159	g0/g1	perturbed
1.55609	-9.04786	s	perturbed
0.38385	4.06917	s	intact
0.51586	3.6985	s	intact
-6.42521	9.67285	s	intact
-1.84027	3.8257	s	intact
6.84536	4.24672	s	perturbed
-2.80352	5.28381	s	intact
7.87839	-9.42467	s	perturbed
-6.49355	2.50258	s	intact
-1.05335	4.29919	s	intact
-0.0480783	5.13831	s	intact
11.7024	-5.01628	s	perturbed
10.3729	-3.07386	s	perturbed
3.08127	4.93194	s	intact
10.03	-3.35324	s	perturbed
10.0388	4.10383	s	perturbed
10.093	-6.31467	s	perturbed
7.90432	1.87753	s	perturbed
-2.09714	3.98846	s	intact
10.7528	1.80325	s	intact
0.577146	11.3246	s	intact
9.67092	3.87569	s	perturbed
5.9829	8.00536	s	perturbed
0.468163	-2.15437	s	perturbed
0.863934	4.63417	s	intact
-6.59817	9.73863	s	intact
-3.14786	12.4873	s	intact
6.30591	0.359374	s	perturbed
-10.3039	-1.53758	s	intact
-4.20682	10.0873	s	intact
-7.48881	9.73645	s	intact
-3.76078	3.5904	s	intact
7.71162	-0.543201	s	perturbed
11.5783	-4.59121	s	perturbed
3.49933	11.1863	s	intact
-0.679441	5.47087	s	intact
1.61791	5.30751	s	intact
-1.87676	7.63222	s	intact
4.89831	3.41805	s	perturbed
-1.26118	7.24425	s	intact
5.04188	0.775291	s	perturbed
9.32987	-4.42779	s	perturbed
-2.58448	2.05899	s	intact
8.21951	1.48308	s	perturbed
12.1976	3.64556	s	perturbed
5.42956	-8.44454	s	perturbed
3.27271	-2.06176	s	perturbed
1.38042	9.52658	s	intact
4.87506	-1.61597	s	perturbed
3.89268	-0.454266	s	perturbed
5.785	0.258357	s	perturbed
-0.872856	7.19766	s	intact
8.19226	2.67356	s	perturbed
0.432108	6.44745	s	intact
8.06225	-4.21259	s	perturbed
8.77761	-1.603	s	perturbed
1.3395	4.58067	s	intact
6.59238	3.02903	s	perturbed
4.46057	-5.71933	s	perturbed
9.17906	0.0575922	s	perturbed
0.872849	10.6908	s	intact
4.56626	5.00921	s	intact
6.55469	-0.696432	s	perturbed
-5.1601	-0.702227	s	intact
5.50921	0.173935	s	perturbed
-4.18977	6.63511	s	intact
5.74411	2.41321	s	perturbed
1.76428	5.43621	s	intact
0.666248	6.33829	s	intact
-5.0753	5.14512	s	intact
8.66448	1.19552	s	perturbed
-3.93278	2.03538	s	intact
-2.40259	4.17625	s	intact
10.3727	1.63669	s	perturbed
-0.911396	8.82841	s	intact
0.455412	7.32761	s	intact
-8.73728	1.05347	s	intact
2.23061	3.7378	s	intact
1.13865	4.07515	s	intact
6.94115	1.0197	s	perturbed
10.7705	-7.22231	s	intact
-5.60308	10.2256	s	intact
0.2006	6.23599	s	intact
-3.40205	3.75647	s	intact
5.08423	8.20562	s	intact
4.84237	9.06216	s	intact
9.06481	-1.62969	s	perturbed
5.21128	1.35635	s	perturbed
-3.74949	8.24525	s	intact
6.11496	0.904593	s	perturbed
4.31145	2.65307	s	perturbed
5.21766	1.42371	s	perturbed
8.5874	-5.90339	s	perturbed
2.10751	4.00046	s	intact
2.96526	3.47437	s	intact
-5.87272	7.22881	s	intact
-6.1082	0.0196781	g2/m	intact
-1.58964	-3.56434	g2/m	perturbed
-5.29535	2.83654	g2/m	intact
-1.22339	-3.76393	g2/m	perturbed
-2.60925	-3.65876	g2/m	perturbed
-7.82913	-3.48303	g2/m	intact
-5.68857	0.95653	g2/m	intact
-10.6906	-3.95918	g2/m	intact
-4.04708	-5.3915	g2/m	perturbed
0.980109	-3.60542	g2/m	perturbed
-8.54828	-3.49237	g2/m	intact
-3.37997	-5.55588	g2/m	perturbed
-6.54566	-0.202123	g2/m	intact
-2.99832	-4.48535	g2/m	perturbed
-8.53139	-4.8008	g2/m	intact
-4.60408	-7.13817	g2/m	perturbed
-6.8332	-0.288997	g2/m	intact
-9.77969	-1.12397	g2/m	intact
0.468462	-5.66656	g2/m	perturbed
-6.95215	2.97425	g2/m	intact
-5.84498	-0.120503	g2/m	intact
-4.22328	-5.75826	g2/m	perturbed
-0.431209	-8.42708	g2/m	perturbed
-4.6024	0.594762	g2/m	intact
-0.717438	-4.81676	g2/m	perturbed
-5.29713	0.0345221	g2/m	intact
-5.8782	-3.71569	g2/m	intact
-4.4095	-2.06615	g2/m	intact
-4.09909	-0.569899	g2/m	intact
-7.56359	-0.732385	g2/m	intact
-0.652064	-4.95152	g2/m	perturbed
0.414545	-4.60772	g2/m	perturbed
-0.177881	-6.798	g2/m	perturbed
-1.38852	-6.07519	g2/m	perturbed
-2.60852	-8.39692	g2/m	perturbed
-4.7609	-2.19104	g2/m	intact
-4.24119	-0.318266	g2/m	intact
-3.34338	-1.02835	g2/m	intact
-1.56716	-7.06818	g2/m	perturbed
-5.97774	-1.39878	g2/m	intact
-4.95267	-3.1277	g2/m	intact
-0.100838	-7.50484	g2/m	perturbed
0.905344	-6.99832	g2/m	perturbed
-0.200251	-10.1094	g2/m	perturbed
-5.39971	-1.343	g2/m	intact
-5.9172	-3.18827	g2/m	intact
-0.356445	-5.83479	g2/m	perturbed
-4.30881	-1.18536	g2/m	intact
2.73116	-6.80137	g2/m	perturbed
-1.59938	-4.87752	g2/m	perturbed
8.76548	9.68209	g2/m	perturbed
-1.11685	-4.32933	g2/m	perturbed
-6.81487	-2.38537	g2/m	intact
-8.45402	2.53716	g2/m	intact
-6.38132	-2.31371	g2/m	intact
-12.3694	-2.98785	g2/m	intact
-1.55567	-5.10201	g2/m	perturbed
-5.65047	-7.04476	g2/m	perturbed
-8.43396	2.97751	g2/m	intact
-3.51876	-6.06737	g2/m	perturbed
-6.50023	-5.03438	g2/m	intact
-3.01136	-3.73861	g2/m	perturbed
-10.1581	0.105887	g2/m	intact
3.28549	-8.0377	g2/m	perturbed
-12.9342	1.2975	g2/m	perturbed
0.910929	-4.98805	g2/m	perturbed
-7.57173	-1.62308	g2/m	intact
-8.84011	-1.53495	g2/m	intact
2.56523	-3.04024	g2/m	perturbed
-7.02722	-4.48605	g2/m	intact
2.90642	9.05917	g2/m	intact
1.99226	-2.44182	g2/m	perturbed
-0.410968	-3.92994	g2/m	perturbed
-8.91104	-11.2189	g2/m	perturbed
-7.36363	-3.55113	g2/m	intact
-7.7071	0.338367	g2/m	intact
5.92738	5.71908	g2/m	perturbed
-8.44847	-6.40175	g2/m	perturbed
-0.00725488	-4.00858	g2/m	perturbed
-8.71844	-11.3039	g2/m	perturbed
-8.03874	-4.76921	g2/m	intact
-9.03489	-11.1907	g2/m	perturbed
-7.13731	-4.60239	g2/m	intact
-6.92887	1.14188	g2/m	intact
-6.36599	0.354864	g2/m	intact
-7.9817	-11.5945	g2/m	perturbed
-9.52472	-11.0466	g2/m	intact
-9.15145	-11.1602	g2/m	perturbed

## Sheet: Fig. 3c
Cyclum	Seurat	ccRemover	PC1	PC2	PC3	PC4	PC5	Uncorrected
0.860215	0.81362	0.878136	0.727599	0.867384	0.65233	0.770609	0.709677	0.666667
0.888889	0.709677	0.924731	0.763441	0.78853	0.784946	0.734767	0.716846	0.695341
0.917563	0.749104	0.544803	0.777778	0.770609	0.688172	0.691756	0.673835	0.620072
0.928315	0.724014	0.587814	0.74552	0.716846	0.666667	0.691756	0.713262	0.688172
0.903226	0.777778	0.573477	0.792115	0.724014	0.713262	0.74552	0.806452	0.734767
0.935484	0.795699	0.62724	0.78853	0.749104	0.663082	0.752688	0.724014	0.637993
0.896057	0.774194	0.577061	0.738351	0.795699	0.770609	0.659498	0.738351	0.684588
0.888889	0.774194	0.663082	0.774194	0.727599	0.65233	0.641577	0.72043	0.645161
0.860215	0.845878	0.634409	0.749104	0.727599	0.591398	0.770609	0.684588	0.706093
0.928315	0.767025	0.770609	0.759857	0.72043	0.709677	0.706093	0.698925	0.659498

## Sheet: Fig. 4a
Patient number	Cyclum	reCAT	PC1	PC2	PC3	PC4	PC5
79	2.67	1.49	2.19	1.34	1.38	2.89	0.83
81	1.87	1.18	1.42	1.62	0.97	1.24	1.28
80	2.46	2.41	2.1	0.82	1.5	2.18	2.33
78	2.56	2.17	1.42	1.76	1.38	0.98	1.52
88	2.24	1.98	0.95	1.67	0.79	1.76	1.07

## Sheet: Fig. 4b
Cell name	cyclum.MITF.Score	cyclum.AXL.Score
cy78-CD45-neg-1-B04-S496-comb	-0.238156	0.039771
cy78-CD45-neg-3-H06-S762-comb	-0.221045	-0.106063
cy78-CD45-neg-1-D07-S523-comb	-0.18189	0.0419981
cy78-CD45-neg-3-D01-S709-comb	-0.131319	0.0174448
cy78-CD45-neg-2-B08-S596-comb	-0.163763	0.0830907
cy78-CD45-neg-1-E02-S530-comb	-0.0271443	-0.293374
cy78-CD45-neg-3-B02-S686-comb	-0.0871846	-0.0592927
cy78-CD45-neg-3-D04-S712-comb	-0.159369	0.00946035
cy78-CD45-neg-3-E02-S722-comb	-0.143372	0.0379171
cy78-CD45-neg-3-D10-S718-comb	0.478325	-0.372447
cy78-CD45-neg-1-G05-S557-comb	-0.21765	-0.027362
cy78-CD45-neg-3-G11-S755-comb	-0.328966	0.119309
cy78-CD45-neg-1-H01-S565-comb	-0.173134	-0.115848
cy78-CD45-neg-1-C02-S506-comb	-0.217711	-0.0813098
cy78-CD45-neg-1-A05-S485-comb	0.0629623	-0.208993
cy78-CD45-neg-1-E03-S531-comb	-0.465349	0.0594386
cy78-CD45-neg-1-E07-S535-comb	-0.241565	-0.110277
cy78-CD45-neg-2-C06-S606-comb	0.0190234	-0.0922086
cy78-CD45-neg-3-G02-S746-comb	-0.175755	-0.0129304
cy78-CD45-neg-1-B02-S494-comb	-0.268056	0.0385985
cy78-CD45-neg-1-H07-S571-comb	-0.0531234	0.0492794
cy78-CD45-neg-1-F06-S546-comb	-0.179052	-0.178045
cy78-CD45-neg-1-A04-S484-comb	-0.207914	0.0497308
cy78-CD45-neg-1-H08-S572-comb	-0.645255	-0.136779
cy78-CD45-neg-1-F02-S542-comb	-0.395117	0.199234
cy78-CD45-neg-3-G07-S751-comb	-0.0223465	-0.101333
cy78-CD45-neg-1-F10-S550-comb	-0.0588315	0.258608
cy78-CD45-neg-3-E05-S725-comb	0.0508906	-0.0810581
cy78-CD45-neg-1-H04-S568-comb	0.026188	-0.178384
cy78-CD45-neg-3-G09-S753-comb	-0.0882943	-0.055099
cy78-CD45-neg-1-B08-S500-comb	-0.157487	-0.00221389
cy78-CD45-neg-3-D07-S715-comb	0.00203222	-0.23698
cy78-CD45-neg-1-A03-S483-comb	-0.0986035	-0.0487693
cy78-CD45-neg-1-F08-S548-comb	-0.106136	-0.297778
cy78-CD45-neg-3-D08-S716-comb	0.0434244	0.116623
cy78-CD45-neg-2-C05-S605-comb	-0.293875	0.383408
cy78-CD45-neg-1-G04-S556-comb	-0.287399	0.0399903
cy78-CD45-neg-1-D05-S521-comb	-0.234404	-0.11922
cy78-CD45-neg-1-C10-S514-comb	-0.169836	-0.213192
cy78-CD45-neg-3-D09-S717-comb	-0.208159	-0.234144
cy78-CD45-neg-3-B08-S692-comb	-0.33913	0.140007
cy78-CD45-neg-3-C09-S705-comb	-0.129627	-0.0276926
cy78-CD45-neg-1-H02-S566-comb	-0.135363	0.159896
cy78-CD45-neg-1-F05-S545-comb	0.00896013	-0.130825
cy78-CD45-neg-3-F12-S744-comb	-0.097022	0.134822
cy78-CD45-neg-3-A05-S677-comb	-0.245845	0.0878038
cy78-CD45-neg-1-D09-S525-comb	-0.0879247	0.0130662
cy78-CD45-neg-1-D12-S528-comb	-0.262614	0.00687461
cy78-CD45-neg-3-C01-S697-comb	-0.0746155	-0.243695
cy78-CD45-neg-3-F07-S739-comb	0.0204297	-0.227331
cy78-CD45-neg-3-A12-S684-comb	-0.181009	-0.12376
cy78-CD45-neg-2-A12-S588-comb	-0.360508	0.0966871
cy78-CD45-neg-1-D01-S517-comb	-0.315958	0.0860922
cy78-CD45-neg-3-B01-S685-comb	-0.129042	-0.19056
cy78-CD45-neg-1-B11-S503-comb	-0.248661	0.270661
cy78-CD45-neg-2-B10-S598-comb	-0.276582	-0.289403
cy78-CD45-neg-1-B06-S498-comb	-0.245291	0.0666176
cy78-CD45-neg-1-H03-S567-comb	-0.199009	0.00870099
cy78-CD45-neg-3-E07-S727-comb	-0.0266858	-0.239522
cy78-CD45-neg-1-G12-S564-comb	0.100658	0.01881
cy78-CD45-neg-3-H02-S758-comb	0.0747161	-0.113266
cy78-CD45-neg-3-F09-S741-comb	0.20011	-0.180997
cy78-CD45-neg-1-A11-S491-comb	-0.0773839	-0.226973
cy78-CD45-neg-2-C07-S607-comb	0.102889	0.0404922
cy78-CD45-neg-3-F05-S737-comb	-0.12987	-0.0535325
cy78-CD45-neg-3-F01-S733-comb	-0.162368	-0.121574
cy78-CD45-neg-1-C01-S505-comb	0.169017	-0.118584
cy78-CD45-neg-2-A05-S581-comb	-0.11986	-0.179937
cy78-CD45-neg-1-H05-S569-comb	-0.554233	0.0228548
cy78-CD45-neg-3-F04-S736-comb	-0.0778749	-0.0159574
cy78-CD45-neg-3-E06-S726-comb	-0.11373	-0.192837
cy78-CD45-neg-3-F03-S735-comb	-0.251962	-0.0818347
cy78-CD45-neg-3-C04-S700-comb	-0.207949	-0.130472
cy78-CD45-neg-1-C06-S510-comb	-0.0200283	-0.00954527
cy78-CD45-neg-3-G10-S754-comb	0.0861422	-0.0735961
cy78-CD45-neg-3-H04-S760-comb	0.354237	-0.523658
cy78-CD45-neg-1-D04-S520-comb	-0.14184	-0.0259953
cy78-CD45-neg-3-A11-S683-comb	-0.0701682	-0.0292829
cy78-CD45-neg-2-B05-S593-comb	-0.0191	-0.197186
cy78-CD45-neg-3-B10-S694-comb	-0.153678	0.0601948
cy78-CD45-neg-3-G08-S752-comb	-0.244931	0.0198494
cy78-CD45-neg-1-C05-S509-comb	-0.0912562	-0.0311716
cy78-CD45-neg-3-D11-S719-comb	-0.326184	0.0253677
cy78-CD45-neg-3-B05-S689-comb	-0.036184	-0.0732367
cy78-CD45-neg-3-G03-S747-comb	-0.586407	0.176734
cy78-CD45-neg-1-B12-S504-comb	-0.134951	0.105901
cy78-CD45-neg-2-A10-S586-comb	-0.125995	-0.124112
cy78-CD45-neg-3-F10-S742-comb	-0.0133572	-0.160834
cy78-CD45-neg-3-A09-S681-comb	-0.172355	-0.0598278
cy78-CD45-neg-1-A06-S486-comb	-0.130578	-0.0316544
cy78-CD45-neg-1-F11-S551-comb	-0.000901461	-0.213241
cy78-CD45-neg-3-D12-S720-comb	0.0269974	-0.170761
cy78-CD45-neg-3-A03-S675-comb	-0.210772	-0.0972773
cy78-CD45-neg-1-C07-S511-comb	-0.00803895	-0.0609529
cy78-CD45-neg-3-D06-S714-comb	-0.0970116	0.217928
cy78-CD45-neg-3-C10-S706-comb	0.0363118	-0.100779
cy78-CD45-neg-3-C03-S699-comb	-0.0225436	-0.173779
cy78-CD45-neg-3-H08-S764-comb	-0.0915021	0.130903
cy78-CD45-neg-3-B04-S688-comb	-0.0324991	-0.0968083
cy78-CD45-neg-3-A08-S680-comb	-0.370485	-0.0454329
cy78-CD45-neg-3-F08-S740-comb	-0.0771257	-0.112003
cy78-CD45-neg-3-G06-S750-comb	-0.101377	-0.163286
cy78-CD45-neg-3-E10-S730-comb	-0.441132	0.123136
cy78-CD45-neg-1-G01-S553-comb	-0.00305291	-0.152806
cy78-CD45-neg-3-B11-S695-comb	-0.216675	0.0265315
cy78-CD45-neg-1-F07-S547-comb	-0.0112223	-0.177549
cy78-CD45-neg-1-C03-S507-comb	0.0102068	-0.142923
cy78-CD45-neg-1-D06-S522-comb	-0.170965	-0.140072
cy78-CD45-neg-3-F11-S743-comb	-0.294444	-0.0371973
cy78-CD45-neg-3-A07-S679-comb	-0.24512	0.0939183
cy78-CD45-neg-1-H10-S574-comb	0.0833928	0.0404295
cy78-CD45-neg-1-G02-S554-comb	-0.0183863	-0.121606
cy78-CD45-neg-3-E12-S732-comb	0.10037	0.331605
cy78-CD45-neg-3-A10-S682-comb	0.0486025	0.296319
cy78-CD45-neg-1-E09-S537-comb	-0.598715	0.497981
cy78-CD45-neg-1-C04-S508-comb	0.0739329	0.0414574
cy78-CD45-neg-3-A04-S676-comb	0.00338765	0.0599829
cy78-CD45-neg-3-G12-S756-comb	-0.344218	-0.068358
cy78-CD45-neg-3-E04-S724-comb	0.00330561	-0.240306
cy78-CD45-neg-3-H09-S765-comb	-0.253258	0.011138

## Sheet: Fig. 4c
	uncorrected.MITF.Score	uncorrected.AXL.Score
cy78-CD45-neg-1-B04-S496-comb	-0.0328945	0.113005
cy78-CD45-neg-3-H06-S762-comb	0.0760612	-0.0242764
cy78-CD45-neg-1-D07-S523-comb	0.0366929	0.118126
cy78-CD45-neg-3-D01-S709-comb	-0.0201755	0.0679225
cy78-CD45-neg-2-B08-S596-comb	0.0204004	0.151535
cy78-CD45-neg-1-E02-S530-comb	0.230421	-0.230425
cy78-CD45-neg-3-B02-S686-comb	0.188993	0.0272699
cy78-CD45-neg-3-D04-S712-comb	0.123841	0.0967961
cy78-CD45-neg-3-E02-S722-comb	0.15633	0.122333
cy78-CD45-neg-3-D10-S718-comb	0.572504	-0.326383
cy78-CD45-neg-1-G05-S557-comb	0.0261753	0.0538806
cy78-CD45-neg-3-G11-S755-comb	-0.0944027	0.198742
cy78-CD45-neg-1-H01-S565-comb	0.105173	-0.0290268
cy78-CD45-neg-1-C02-S506-comb	-0.176855	-0.0897579
cy78-CD45-neg-1-A05-S485-comb	0.308136	-0.150861
cy78-CD45-neg-1-E03-S531-comb	-0.763708	-0.0233937
cy78-CD45-neg-1-E07-S535-comb	0.0583349	-0.0243145
cy78-CD45-neg-2-C06-S606-comb	-0.0146883	-0.121951
cy78-CD45-neg-3-G02-S746-comb	0.0899693	0.0533257
cy78-CD45-neg-1-B02-S494-comb	0.00965488	0.125349
cy78-CD45-neg-1-H07-S571-comb	0.129029	0.0850416
cy78-CD45-neg-1-F06-S546-comb	0.0646086	-0.0968338
cy78-CD45-neg-1-A04-S484-comb	0.0265097	0.129135
cy78-CD45-neg-1-H08-S572-comb	-0.934093	-0.224509
cy78-CD45-neg-1-F02-S542-comb	-0.179543	0.274719
cy78-CD45-neg-3-G07-S751-comb	0.0142042	-0.111044
cy78-CD45-neg-1-F10-S550-comb	0.182135	0.339301
cy78-CD45-neg-3-E05-S725-comb	-0.0386035	-0.0871942
cy78-CD45-neg-1-H04-S568-comb	0.193469	-0.147576
cy78-CD45-neg-3-G09-S753-comb	0.112125	0.0170565
cy78-CD45-neg-1-B08-S500-comb	0.0966996	0.0809359
cy78-CD45-neg-3-D07-S715-comb	0.16068	-0.174599
cy78-CD45-neg-1-A03-S483-comb	0.169034	0.0366028
cy78-CD45-neg-1-F08-S548-comb	-0.400591	-0.377741
cy78-CD45-neg-3-D08-S716-comb	0.333307	0.204393
cy78-CD45-neg-2-C05-S605-comb	-0.291635	0.363776
cy78-CD45-neg-1-G04-S556-comb	-0.085458	0.112486
cy78-CD45-neg-1-D05-S521-comb	-0.0379591	-0.0786022
cy78-CD45-neg-1-C10-S514-comb	0.0950025	-0.128253
cy78-CD45-neg-3-D09-S717-comb	-0.504989	-0.315722
cy78-CD45-neg-3-B08-S692-comb	-0.164712	0.17318
cy78-CD45-neg-3-C09-S705-comb	0.169943	0.0565078
cy78-CD45-neg-1-H02-S566-comb	0.142332	0.246644
cy78-CD45-neg-1-F05-S545-comb	0.0537598	-0.138112
cy78-CD45-neg-3-F12-S744-comb	0.19578	0.213781
cy78-CD45-neg-3-A05-S677-comb	-0.0195745	0.165547
cy78-CD45-neg-1-D09-S525-comb	0.177036	0.0980247
cy78-CD45-neg-1-D12-S528-comb	-0.0349218	0.0849116
cy78-CD45-neg-3-C01-S697-comb	0.209318	-0.16939
cy78-CD45-neg-3-F07-S739-comb	0.189573	-0.195908
cy78-CD45-neg-3-A12-S684-comb	0.100365	-0.0506697
cy78-CD45-neg-2-A12-S588-comb	-0.153514	0.170304
cy78-CD45-neg-1-D01-S517-comb	-0.0946512	0.162798
cy78-CD45-neg-3-B01-S685-comb	0.169744	-0.103644
cy78-CD45-neg-1-B11-S503-comb	0.0239929	0.339844
cy78-CD45-neg-2-B10-S598-comb	-0.0989331	-0.222481
cy78-CD45-neg-1-B06-S498-comb	-0.0373596	0.14044
cy78-CD45-neg-1-H03-S567-comb	0.0804552	0.0809074
cy78-CD45-neg-3-E07-S727-comb	0.183983	-0.193965
cy78-CD45-neg-1-G12-S564-comb	0.283499	0.054804
cy78-CD45-neg-3-H02-S758-comb	0.29151	-0.0655452
cy78-CD45-neg-3-F09-S741-comb	0.371565	-0.148808
cy78-CD45-neg-1-A11-S491-comb	0.175712	-0.165787
cy78-CD45-neg-2-C07-S607-comb	0.362128	0.124516
cy78-CD45-neg-3-F05-S737-comb	-0.419799	-0.141304
cy78-CD45-neg-3-F01-S733-comb	0.130397	-0.0337766
cy78-CD45-neg-1-C01-S505-comb	0.219168	-0.124288
cy78-CD45-neg-2-A05-S581-comb	0.0705955	-0.110041
cy78-CD45-neg-1-H05-S569-comb	-0.843486	-0.0648934
cy78-CD45-neg-3-F04-S736-comb	0.111843	0.0537697
cy78-CD45-neg-3-E06-S726-comb	-0.163219	-0.226923
cy78-CD45-neg-3-F03-S735-comb	0.0378786	-0.0045349
cy78-CD45-neg-3-C04-S700-comb	-0.18405	-0.10346
cy78-CD45-neg-1-C06-S510-comb	0.170722	0.0604187
cy78-CD45-neg-3-G10-S754-comb	0.222301	-0.0528867
cy78-CD45-neg-3-H04-S760-comb	0.0624201	-0.602048
cy78-CD45-neg-1-D04-S520-comb	0.138106	0.0610112
cy78-CD45-neg-3-A11-S683-comb	0.200186	0.056491
cy78-CD45-neg-2-B05-S593-comb	0.221122	-0.116637
cy78-CD45-neg-3-B10-S694-comb	0.0844223	0.115663
cy78-CD45-neg-3-G08-S752-comb	-0.239019	0.0012658
cy78-CD45-neg-1-C05-S509-comb	0.187773	0.0408361
cy78-CD45-neg-3-D11-S719-comb	-0.224169	0.0353544
cy78-CD45-neg-3-B05-S689-comb	0.223287	-0.00952669
cy78-CD45-neg-3-G03-S747-comb	-0.637244	0.14228
cy78-CD45-neg-1-B12-S504-comb	0.0928901	0.183969
cy78-CD45-neg-2-A10-S586-comb	0.0846871	-0.0785505
cy78-CD45-neg-3-F10-S742-comb	0.272619	-0.0855281
cy78-CD45-neg-3-A09-S681-comb	0.10544	0.0269327
cy78-CD45-neg-1-A06-S486-comb	0.132213	0.0529572
cy78-CD45-neg-1-F11-S551-comb	0.220891	-0.163734
cy78-CD45-neg-3-D12-S720-comb	0.320747	-0.0912351
cy78-CD45-neg-3-A03-S675-comb	-0.194598	-0.112913
cy78-CD45-neg-1-C07-S511-comb	0.167529	0.00547913
cy78-CD45-neg-3-D06-S714-comb	0.104985	0.290437
cy78-CD45-neg-3-C10-S706-comb	0.301607	-0.0347
cy78-CD45-neg-3-C03-S699-comb	-0.0637887	-0.205602
cy78-CD45-neg-3-H08-S764-comb	0.208453	0.216727
cy78-CD45-neg-3-B04-S688-comb	0.166362	-0.055359
cy78-CD45-neg-3-A08-S680-comb	-0.0745643	0.042171
cy78-CD45-neg-3-F08-S740-comb	0.214987	-0.033444
cy78-CD45-neg-3-G06-S750-comb	0.194267	-0.075651
cy78-CD45-neg-3-E10-S730-comb	-0.316075	0.140321
cy78-CD45-neg-1-G01-S553-comb	0.291818	-0.0651008
cy78-CD45-neg-3-B11-S695-comb	0.0678704	0.101133
cy78-CD45-neg-1-F07-S547-comb	0.211266	-0.127792
cy78-CD45-neg-1-C03-S507-comb	0.231191	-0.0937067
cy78-CD45-neg-1-D06-S522-comb	0.125119	-0.0590314
cy78-CD45-neg-3-F11-S743-comb	-0.0456573	0.0223176
cy78-CD45-neg-3-A07-S679-comb	0.0107663	0.177367
cy78-CD45-neg-1-H10-S574-comb	0.380474	0.127854
cy78-CD45-neg-1-G02-S554-comb	0.208684	-0.0701944
cy78-CD45-neg-3-E12-S732-comb	0.260633	0.360104
cy78-CD45-neg-3-A10-S682-comb	0.122033	0.297575
cy78-CD45-neg-1-E09-S537-comb	-0.403851	0.538057
cy78-CD45-neg-1-C04-S508-comb	0.158555	0.0461064
cy78-CD45-neg-3-A04-S676-comb	0.233917	0.138601
cy78-CD45-neg-3-G12-S756-comb	-0.0997523	-0.010495
cy78-CD45-neg-3-E04-S724-comb	0.213063	-0.166082
cy78-CD45-neg-3-H09-S765-comb	0.00699399	0.075162
